# Supplementary material for: Characterization of Collapsin Response Mediator Protein 2 in Colorectal Cancer Progression in Subjects with Diabetic Comorbidity
Source: Cells. 2022 Feb 18;11(4):727. doi: 10.3390/cells11040727 (PMC8869905; doi:10.3390/cells11040727)
Supplement: Supplementary file 1 [file cells-11-00727-s001.zip]

Archive with 1 entries (1 files):
- cells-1574332-supplementary.pdf
